# Supplementary material for: Metagenomic and Genomic Analyses Reveal Prevalent Spread and Evolution of the Bat White-Nose Pathogen Pseudogymnoascus destructans in Western Canada
Source: J Fungi (Basel). 2026 Feb 21;12(2):154. doi: 10.3390/jof12020154 (PMC12942492; doi:10.3390/jof12020154)
Supplement: Supplementary file 1 [file jof-12-00154-s001.zip]

Archive with 1 entries (1 files):
- jof-4141743-supplementary.xlsx
